# Supplementary material for: The role of acceptance and values in quality of life in patients with an acquired brain injury: a questionnaire study
Source: PeerJ. 2017 Jul 6;5:e3545. doi: 10.7717/peerj.3545 (PMC5501966; doi:10.7717/peerj.3545)
Supplement: Data S1 [file peerj-05-3545-s001.xlsx]

## Sheet: NAHQOL(2016)
Respondent nr	Gender (male=1)	Education	Age	Etiology	Time since injury	Self-awareness	Motor problems	Communication problems	Cognitive problems	Expert total	SVQ1	SVQ2	SVQ3	SVQ4	SVQ5	SVQ6	SVQ7	SVQ8	SVQ9	SVQ10	SVQ11	SVQ12	SVQ13	SVQ14	SVQ15	SVQ16	SVQ17	SVQ18	SVQ19	SVQ20	SVQ21	SVQ22	SVQ23	SVQ24	SVQ25	SVQ26	SVQ27	SVQ28	SVQ29	SVQ30	SVQ31	SVQ32	SVQ33	SVQ34	SVQ35	SVQ36	SVQ37	SVQ38	SVQ39
1	1	16	67	Stroke	67	3	1	1	5	20	6	3	0	6	6	6	6	6	3	3	6	2	4	6	3	4	7	6	6	7	6	6	5	7	6	6	6	5	5	7	3	5	5	6	4	7	4	5	7
2	0	12	38	TBI	22	5	5	5	4	15	3	3	0	4	5	3	4	6	3	6	6	0	0	5	3	6	7	5	6	3	6	6	2	3	3	5	1	5	6	6	0	3	3	6	6	6	0	5	4
3	1	14	55	Stroke	33	6	5	1	1	23	3	3	0	2	3	3	3	2	2	5	4	3	1	7	5	3	3	4	5	3	5	3	5	2	2	4	2	6	3	4	0	2	3	6	5	3	6	0	1
4	0	12	68	Stroke	10	6	5	2	2	21	3	6	2	5	5	3	6	5	2	6	7	3	3	6	7	5	5	7	6	6	6	0	6	5	2	6	3	6	6	5	0	5	3	6	3	1	6	0	3
5	0	10	59	Stroke	16	5	1	1	3	24	3	4	1	7	6	5	6	3	2	6	5	3	2	5	5	4	6	5	6	5	6	6	4	5	6	6	4	6	5	6	5	5	5	4	6	6	4	3	6
6	1	9	44	TBI	67	6	2	2	3	23	5	4	3	5	5	3	3	4	3	5	6	4	5	5	5	5	5	4	5	4	6	7	5	4	4	5	3	4	5	6	6	6	5	3	5	5	2	4	6
7	1	10	31	TBI	43	2	5	2	5	14	6	5	1	5	5	4	6	4	2	5	6	5	4	4	6	5	7	4	6	4	5	6	4	4	-1	5	4	6	5	6	5	6	1	5	1	5	3	2	5
9	0	15	36	TBI	25	2	5	5	6	10	3	6	0	6	6	5	6	5	4	6	6	5	2	6	5	5	6	2	6	5	5	6	4	2	5	5	0	6	1	4	2	6	4	6	6	6	6	2	5
11	0	12	37	Stroke	28	4	6	5	4	13	1	6	0	7	6	1	6	3	4	4	5	2	2	3	4	5	4	4	7	3	5	3	4	4	2	5	0	6	2	5	5	6	3	5	2	4	3	2	5
12	0	9	47	Stroke	27	3	2	2	4	19	4	6	2	4	4	3	5	4	3	5	4	4	3	4	4	5	5	4	4	5	5	5	4	3	5	4	2	5	3	4	4	5	3	2	4	3	3	4	5
13	0	9	39	TBI	14	3	1	2	3	21	6	7	0	3	5	3	5	2	0	7	6	7	0	6	6	4	3	5	2	5	6	5	6	0	-1	3	0	4	2	4	0	3	4	3	6	0	0	6	2
14	0	15	52	Stroke	24	5	4	6	4	15	6	6	0	2	6	6	3	3	5	7	6	2	3	7	5	7	6	3	5	6	6	6	5	5	6	6	3	6	6	6	6	6	5	6	5	5	6	5	5
15	1	15	24	TBI	17	2	4	2	4	16	3	3	0	4	4	3	3	5	6	6	3	3	6	3	3	3	3	2	3	4	5	6	3	3	3	3	2	3	2	3	6	2	3	4	3	2	3	3	6
16	1	9	52	Stroke	25	7	2	6	3	20	3	5	1	2	6	6	4	4	1	6	5	0	0	3	5	7	0	3	5	6	6	6	6	7	0	7	6	1	1	7	6	7	5	7	1	5	4	5	6
17	1	11	18	TBI	25	6	5	2	4	19	6	5	0	6	4	2	5	4	5	6	6	1	4	5	5	4	4	2	5	5	3	5	5	4	5	3	2	5	2	5	5	5	5	4	4	4	3	5	5
18	1	12	57	Stroke	4	7	3	1	5	22	6	6	4	3	7	0	1	3	7	6	6	-1	3	3	3	3	3	0	3	2	4	3	3	6	7	3	3	6	6	0	6	6	3	6	2	7	3	6	6
19	1	16	63	Stroke	7	5	2	2	4	21	6	5	7	5	6	6	7	7	4	6	6	3	6	4	4	3	6	5	6	6	6	7	5	5	5	6	3	6	5	6	6	4	4	6	5	5	4	4	5
20	0	12	46	Stroke	5	6	7	7	1	15	0	3	0	3	3	0	0	0	0	3	3	0	0	3	3	0	0	0	0	3	5	7	1	7	0	2	0	6	5	3	2	5	3	3	0	2	0	0	3
21	0	12	65	Stroke	8	5	3	2	3	21	6	6	1	6	6	6	6	5	2	7	7	3	6	5	6	6	6	6	6	6	6	6	4	6	2	5	6	7	6	7	3	6	5	6	6	5	5	1	6
22	1	15	36	TBI	14	4	4	4	4	16	3	5	2	5	4	3	4	4	4	4	5	4	2	5	5	5	5	4	4	3	5	6	6	3	5	4	4	6	3	5	6	5	4	6	6	4	5	3	3
23	1	19	45	Stroke	9	7	4	4	4	19	5	7	3	5	6	5	5	3	5	5	5	3	0	6	6	6	6	4	7	6	5	7	3	6	3	5	5	5	6	5	6	5	5	4	5	6	6	2	6
24	1	10	61	Stroke	27	6	4	2	3	21	6	7	2	6	7	1	6	7	5	7	7	2	0	7	7	3	7	6	6	7	5	7	7	3	6	7	3	7	3	7	7	6	6	7	7	3	3	3	7
25	1	12	20	TBI	84	4	2	2	4	20	7	7	-1	7	3	3	3	3	3	3	3	7	7	3	3	3	7	7	3	3	3	3	0	7	3	3	2	3	3	3	3	3	3	3	3	3	3	3	7
26	1	#NULL!	29	TBI	69	5	4	3	4	18	3	7	5	7	3	7	5	5	3	3	7	7	2	7	7	5	5	7	7	3	3	3	3	3	6	0	3	7	7	7	7	7	5	7	7	5	0	7	5
27	0	8	53	Stroke	4	6	4	5	1	20	7	3	-1	6	6	0	6	6	2	6	6	3	3	7	7	6	6	6	6	6	6	6	3	6	3	6	3	6	3	6	6	6	3	6	6	6	3	0	6
28	1	18	60	Stroke	14	7	7	1	2	21	3	3	2	3	4	3	3	2	3	3	3	2	0	4	5	2	1	1	2	2	4	4	2	1	4	3	2	5	3	4	3	4	3	5	3	4	2	2	2
29	1	11	61	Stroke	12	7	6	7	2	16	6	3	0	6	6	3	6	6	3	2	6	0	0	6	6	0	6	6	6	6	6	6	6	3	0	0	0	6	6	6	6	0	6	6	6	6	6	0	6
30	1	9	19	TBI	144	4	2	1	5	20	7	7	0	7	7	2	6	7	7	7	4	2	5	7	5	7	7	6	5	7	7	7	7	7	7	6	5	7	7	7	7	7	7	7	7	7	0	7	7
31	1	8	50	Stroke	11	3	3	3	4	17	3	6	3	7	7	6	7	6	7	6	5	7	7	7	7	6	5	7	7	7	5	7	5	7	7	5	7	6	7	5	7	7	7	7	6	7	5	7	5
32	0	12	53	TBI	48	7	5	4	6	16	7	7	0	7	6	5	6	3	6	6	6	3	3	6	7	6	7	6	6	5	3	7	3	6	6	6	6	5	6	7	5	6	5	6	6	5	6	6	7
33	1	15	45	TBI	6	7	4	4	6	17	6	7	-1	3	7	3	0	6	3	3	0	3	0	7	3	6	6	0	7	6	7	7	0	3	3	6	-1	7	3	6	6	7	3	6	3	6	-1	3	0
34	0	10	47	TBI	132	6	2	1	3	24	3	7	-1	3	3	2	5	3	4	6	6	3	1	5	0	4	2	3	6	5	3	7	4	5	0	6	3	4	5	5	2	5	1	6	6	6	2	2	5
35	0	8	47	TBI	17	7	2	4	4	21	6	7	0	6	6	6	6	3	2	6	6	2	6	6	6	3	7	6	7	6	6	7	6	6	2	6	2	6	6	6	6	6	6	6	6	6	6	0	6
36	0	12	58	Stroke	6	7	4	4	4	19	5	7	2	6	5	0	4	5	4	6	5	4	5	6	5	6	6	4	3	5	6	7	4	5	3	6	4	4	4	4	6	6	5	5	3	4	1	1	5
37	0	15	24	TBI	4	7	4	1	1	25	6	6	0	6	7	-1	3	1	3	7	3	3	1	7	1	1	3	1	7	6	6	6	6	3	3	7	0	7	1	6	4	7	1	6	3	3	4	1	0
38	0	12	44	TBI	65	7	4	1	1	25	6	7	-1	1	6	6	0	3	0	6	5	3	3	6	0	3	6	0	6	2	3	6	2	6	0	7	0	3	3	6	3	6	5	3	0	6	7	0	3
39	1	15	62	Stroke	45	7	7	7	4	13	3	0	-1	2	3	3	3	3	0	3	6	0	0	5	5	6	7	4	3	7	7	7	6	6	3	5	0	7	6	7	6	4	7	7	3	5	7	0	5
40	1	15	59	Stroke	22	7	7	1	4	19	6	3	5	6	5	5	5	6	5	6	6	3	3	5	4	4	5	4	6	6	5	6	5	5	4	5	6	6	6	7	3	3	3	4	4	5	4	5	5
41	0	14	61	Stroke	12	7	7	4	1	19	7	3	0	7	6	0	3	0	3	7	6	0	6	7	7	6	6	3	7	3	6	7	3	3	7	3	3	7	3	6	6	6	3	7	6	6	3	0	3
42	0	8	55	Stroke	13	7	1	1	4	25	3	5	-1	5	7	4	7	6	6	6	6	4	3	6	7	5	6	7	6	5	6	7	6	3	6	6	3	6	3	7	6	6	4	6	6	5	5	2	4
43	0	12	36	TBI	14	7	4	1	5	21	7	3	-1	3	3	3	0	2	0	3	3	0	1	7	6	6	5	6	4	1	3	3	0	2	0	5	0	4	3	6	5	4	1	3	1	5	1	0	3
44	1	8	59	Other	42	7	4	5	5	17	6	6	0	7	6	7	6	7	2	6	6	5	7	6	7	6	7	7	7	6	7	7	6	7	6	6	5	7	6	7	7	6	6	6	6	5	6	5	7
45	0	8	52	Other	96	6	3	3	3	21	6	5	4	7	6	4	5	7	1	6	7	6	7	6	4	4	6	5	4	3	3	7	4	7	7	6	7	7	6	7	7	6	5	7	7	4	7	5	7
46	1	17	45	TBI	14	2	2	1	4	19	6	5	5	5	6	7	6	5	5	5	5	5	4	5	5	6	6	5	6	5	6	5	5	6	6	6	5	6	5	5	5	4	4	5	5	5	5	5	5
47	1	12	60	Stroke	6	7	1	1	2	27	3	6	0	3	5	3	3	6	5	5	6	3	3	5	5	5	7	5	6	6	6	7	3	6	3	6	2	3	3	6	3	6	5	6	6	6	3	4	6
48	0	16	48	Stroke	18	6	5	2	2	21	2	7	1	7	7	6	3	7	0	7	7	4	6	7	6	7	7	6	7	4	7	7	6	4	4	7	6	7	6	6	6	5	3	6	7	6	3	6	3
50	1	14	65	TBI	18	7	4	2	2	23	6	6	0	2	6	6	3	3	2	6	3	2	2	3	3	3	6	3	6	5	5	7	4	4	2	6	2	6	3	5	4	3	3	6	2	6	3	0	5
51	0	12	32	TBI	27	5	5	2	4	18	5	5	0	3	3	0	4	0	0	3	5	4	2	5	3	0	6	5	0	6	6	6	5	5	6	6	5	5	4	4	0	4	4	6	6	5	1	0	5
52	1	8	63	Stroke	8	6	3	2	3	22	3	6	1	2	5	4	5	5	3	5	5	2	3	5	1	4	3	4	5	5	4	3	4	5	3	3	4	7	3	5	6	6	5	4	5	4	3	4	5
53	1	8	47	Other	4	6	4	2	2	22	3	4	1	5	3	2	6	2	1	1	3	2	2	3	5	1	3	2	7	6	3	4	5	3	1	1	1	6	4	4	5	1	3	5	0	2	4	1	2
54	1	12	61	Stroke	5	7	4	1	2	24	5	4	0	6	6	4	6	5	3	6	7	6	7	5	5	5	7	5	5	4	7	7	6	6	5	6	6	6	6	6	5	5	4	5	4	4	3	4	2
55	1	10	18	TBI	18	6	1	1	3	25	3	3	1	5	3	2	2	2	0	7	4	0	7	3	0	3	0	1	3	4	6	7	5	3	5	5	2	1	1	2	6	6	3	-1	3	4	0	0	3
56	1	12	66	Stroke	13	7	6	3	4	18	4	5	0	2	3	1	2	2	3	3	3	1	1	3	2	2	2	1	4	5	3	6	2	2	6	5	2	5	4	5	5	2	2	4	3	5	5	1	2
57	1	12	60	TBI	3	4	4	3	4	17	6	6	0	6	7	3	0	3	3	3	3	3	0	3	0	3	6	3	3	3	3	3	3	3	6	3	3	3	6	6	6	6	0	3	3	6	3	3	6
58	1	19	31	Other	35	5	1	1	3	24	3	6	3	6	3	1	6	3	4	6	3	5	3	6	7	3	3	5	7	6	6	6	6	6	3	2	0	6	6	6	3	3	3	6	6	3	5	0	3
59	0	15	32	TBI	32	2	2	2	5	17	6	4	1	5	4	4	3	3	2	3	4	2	3	4	3	1	4	3	5	3	4	5	5	5	2	6	1	6	3	3	3	3	3	4	2	4	2	3	5
60	1	10	21	TBI	13	6	5	2	4	19	4	5	2	4	7	3	3	5	6	6	5	3	5	5	6	5	5	3	5	5	6	7	5	6	6	6	4	6	6	6	6	7	3	5	4	6	4	6	6
61	1	15	24	TBI	21	5	4	3	2	20	4	5	1	5	3	2	6	4	3	5	6	4	5	5	4	6	3	3	4	3	3	7	4	4	4	4	3	6	2	4	2	3	5	5	4	2	3	3	5
62	0	14	49	Stroke	12	7	4	2	4	21	5	7	1	6	5	5	6	5	2	6	7	3	4	6	5	3	6	3	5	3	5	7	5	4	4	6	1	5	3	6	3	6	3	6	4	4	3	0	2
63	0	10	53	Stroke	7	6	5	5	2	18	2	5	1	4	4	2	3	2	3	1	3	0	1	0	5	0	1	3	5	1	2	4	1	2	3	3	5	6	0	2	1	1	2	3	5	2	0	2	3
64	1	16	40	TBI	17	5	3	2	3	21	5	6	1	4	5	3	4	6	2	4	5	2	4	5	2	6	4	5	5	4	5	4	4	5	3	3	3	5	3	5	5	4	5	5	4	6	4	2	5
65	1	12	23	TBI	20	7	4	2	2	23	6	4	6	6	6	3	3	4	3	4	5	2	0	3	4	3	3	3	7	3	3	3	3	0	3	3	3	6	3	3	3	4	3	4	3	3	3	3	3
66	1	16	33	TBI	31	6	4	2	2	22
68	1	10	61	Stroke	9	6	5	1	2	22	6	6	5	6	6	5	5	5	5	6	5	5	5	6	6	6	5	5	5	6	6	6	6	6	5	6	4	6	5	5	5	5	5	5	5	5	5	4	7
69	0	11	20	TBI	24	3	5	4	5	13	2	6	2	6	5	5	5	3	2	3	3	2	3	5	4	2	2	2	6	4	4	6	4	3	5	4	2	6	5	3	1	6	5	6	2	4	6	6	2
70	1	17	45	Stroke	5	1	6	7	6	12	4	6	2	3	5	4	3	3	5	6	3	2	2	4	3	3	3	2	6	5	3	4	3	5	5	6	2	4	3	3	3	5	4	4	4	5	3	3	6
71	1	12	57	Other	9	6	2	1	2	25
72	1	14	62	Stroke	6	7	5	3	4	19
[truncated: 176 more columns]
